# Supplementary material for: Variability of Mercury Concentrations Across Species, Brand, and Tissue Type in Processed Commercial Seafood Products
Source: Toxics. 2025 May 23;13(6):426. doi: 10.3390/toxics13060426 (PMC12196803; doi:10.3390/toxics13060426)
Supplement: Supplementary file 1 [file toxics-13-00426-s001.zip]

Archive with 1 entries (1 files):
- toxics-3575912-supplementary.xlsx
