# Supplementary material for: Variability of Mercury Concentrations Across Species, Brand, and Tissue Type in Processed Commercial Seafood Products
Source: Toxics. 2025 May 23;13(6):426. doi: 10.3390/toxics13060426 (PMC12196803; doi:10.3390/toxics13060426)
Supplement: Supplementary file 1 [file toxics-13-00426-s001.zip › toxics-3575912-supplementary.xlsx]

## Sheet: S1
Table S1. Total mercury concentration in all samples analyzed based on wet weight or dry weight
Blinded Sample ID	Fish Type	Packaging	Packaging Medium	Blinded Brand	Mean THg PPB (ng/g, WW)	SD	%CV	Mean THg PPB (ng/g, DW)	SD	%CV
Anch1_C1	Anchovies	Can	Olive Oil	16	16.7045	0.11243	0.673052	26.26	0.19	0.72
Anch1_C2	Anchovies	Can	Olive Oil	16	16.581	0.274357	1.65465	16.46	0.33	2.02
Anch1_C3	Anchovies	Can	Olive Oil	16	17.0015	0.103945	0.611385	16.74	1.18	7.03
Clam1_C1	Clams	Can	Clam Juice	22	7.575	0.280014	3.69656	25.0965	0.74	2.96
Clam1_C2	Clams	Can	Clam Juice	22	7.9265	0.0162635	0.205178	28.285	1.06	3.73
Clam1_C3	Clams	Can	Clam Juice	22	7.839	0.0311127	0.396896	23.531	2.93	12.44
Crab1_C1	Crab (Lump Meat)	Can	Water	1	122.459	2.89348	2.36282	530.376	2.07	0.39
Crab1_C2	Crab (Lump Meat)	Can	Water	1	80.4335	1.13632	1.41275	346.553	0.67	0.19
Crab1_C3	Crab (Lump Meat)	Can	Water	1	94.2165	1.03874	1.1025	382.587	3.92	1.02
Crab2_C1	Crab (White Meat)	Can	Water	1	47.321	3.47472	7.34288	197.06	0.74	0.38
Crab2_C2	Crab (White Meat)	Can	Water	1	60.9795	2.42608	3.97852	146.133	52.61	22.75
Crab2_C3	Crab (White Meat)	Can	Water	1	63.7605	4.40598	6.91021	168.803	16.55	9.81
Herr1_C1	Herring	Can	Water	15	69.1185	0.495682	0.717148	205.04	2.85	1.39
Herr1_C2	Herring	Can	Water	15	76.984	1.64756	2.14013	241.282	0.42	0.17
Herr1_C3	Herring	Can	Water	15	78.1065	1.43331	1.83507	222.919	5.17	2.32
Herr2_C1	Herring	Can	Water	18	33.847	0.263044	0.777155	73.076	5.55	7.59
Herr2_C2	Herring	Can	Water	18	37.8265	0.73327	1.93851	83.043	0.03	0.04
Herr2_C3	Herring	Can	Water	18	27.8605	1.02177	3.66745	65.0925	1.86	2.85
Mack1_C1	Mackerel	Can	Extra Virgin Olive Oil	7	25.4365	0.170413	0.669954	58.335	0.9	1.55
Mack2_C1	Mackerel	Can	Olive Oil	18	33.6195	0.355675	1.05794	78.8385	0.26	0.33
Mack2_C2	Mackerel	Can	Olive Oil	18	38.962	0.248902	0.638832	90.578	2.09	2.31
Mack2_C3	Mackerel	Can	Olive Oil	18	36.7475	0.81388	2.21479	84.4495	0.44	0.52
Oyst2_C1	Oysters	Can	Oil	8	17.429	0.111723	0.641017	32.363	0.26	0.79
Oyst2_C2	Oysters	Can	Oil	8	25.607	0.41295	1.61265	56.287	1.27	2.26
Oyst2_C3	Oysters	Can	Oil	8	15.4715	0.44477	2.87477	33.648	0.4	1.18
Oyst1_C2	Oysters	Can	Olive Oil	16	12.3485	0.341533	2.76578	22.716	0.23	1
Oyst1_C3	Oysters	Can	Olive Oil	16	11.381	1.72393	15.1474	23.9665	1.11	4.62
Oyst3_C1	Oysters	Can	Sunflower Oil	17	7.386	0.264458	3.58053	13.3595	0.09	0.69
Salmon2_C1	Salmon	Can	Not Listed	7	17.2575	0.205768	1.19234	34.343	0.23	0.67
Salmon2_C2	Salmon	Can	Not Listed	7	18.729	0.140007	0.747542	58.473	0.29	0.5
Salmon2_C3	Salmon	Can	Not Listed	7	19.243	0.0282843	0.146985	59.3545	1.65	2.77
Salmon1_P1	Salmon	Pouch	Water	12	15.6245	0.429214	2.74706	45.1515	0.75	1.66
Salmon1_P2	Salmon	Pouch	Water	12	17.2345	0.529623	3.07304	45.8035	1.51	3.3
Salmon1_P3	Salmon	Pouch	Water	12	15.573	0.356382	2.28846	45.97	0.19	0.42
Salmon3_PC1	Salmon	Plastic Cup	Water	12	18.553	0.227688	1.22723	51.4865	0.35	0.69
Salmon3_PC2	Salmon	Plastic Cup	Water	12	20.2955	1.77696	8.75544	49.19	0.48	0.98
Salmon3_PC3	Salmon	Plastic Cup	Water	12	25.493	0.813173	3.18979	74.913	0.18	0.24
Sard1_C1	Sardines	Can	Soybean Oil	14	28.1	0.66	2.36	32.7895	0.46	1.41
Sard1_C2	Sardines	Can	Soybean Oil	14	12.4145	0.174655	1.40687	26.3115	0.05	0.19
Sard1_C3	Sardines	Can	Soybean Oil	14	18.495	0.019799	0.10705	46.05	1.28	2.78
Sard2_C1	Sardines	Can	Soybean Oil	14	35.7245	0.323148	0.904555	71.7725	2.84	3.96
Sard3_C1	Sardines	Can	Extra Virgin Olive Oil	18	9.215	0.101823	1.10497	22.2755	0.33	1.5
Sard3_C2	Sardines	Can	Extra Virgin Olive Oil	18	13.1685	0.153442	1.16522	30.09	0.68	2.26
Sard3_C3	Sardines	Can	Extra Virgin Olive Oil	18	10.4635	0.350018	3.34513	23.258	0.62	2.67
Scall1_C1	Scallop	Can	Water	17	28.0205	0.573464	2.04659	25.636	0.6	2.33
Scall1_C2	Scallop	Can	Water	17	10.005	0.363453	3.63271	34.1485	2.64	7.74
Scall1_C3	Scallop	Can	Water	17	14.782	1.53584	10.3899	35.7685	0.27	0.75
Squid1_C1	Squid	Can	Sunflower and Olive Oil	23	32.2975	0.591848	1.83249	97.793	4.88	4.99
Squid1_C2	Squid	Can	Sunflower and Olive Oil	23	36.4805	0.386787	1.06026	118.242	3.87	3.27
Squid1_C3	Squid	Can	Sunflower and Olive Oil	23	25.164	1.59948	6.35621	76.473	1.16	1.51
Trout1_C1	Trout	Can	Canola Oil	1	13.785	0.763675	5.5399	37.0555	0.46	1.25
Trout1_C2	Trout	Can	Canola Oil	1	12.582	0.169706	1.3488	31.1105	0.65	2.08
Trout1_C3	Trout	Can	Canola Oil	1	11.5105	0.0912168	0.792466	26.8375	0.3	1.11
Tuna36_C1	Tuna (Albacore)	Can	Water	1	849.467	45.1664	5.31703	2144.75	11.5591	0.538947
Tuna36_C2	Tuna (Albacore)	Can	Water	1	590.067	5.13996	0.871081	1642.67	5.01622	0.305369
Tuna36_C3	Tuna (Albacore)	Can	Water	1	412.438	5.60311	1.35853	1171.22	15.1017	1.28939
Tuna8_C1	Tuna (Albacore)	Can	Water	1	412.106	10.8746	2.63878	1109.35	5.35	0.48
Tuna8_C2	Tuna (Albacore)	Can	Water	1	1267.38	132.138	10.4261	3205.05	6.41	0.2
Tuna8_C3	Tuna (Albacore)	Can	Water	1	356.376	3.07591	0.863109	981.304	0.84	0.09
Tuna8_C4	Tuna (Albacore)	Can	Water	1	477.368	1.60796	0.336839	1317.06	12.43	0.94
Tuna8_C5	Tuna (Albacore)	Can	Water	1	380.353	28.7135	7.54916	960.545	41.25	4.29
Tuna10_C1	Tuna (Albacore)	Can	Water	2	267.616	23.5488	8.79945	769.714	9.15	1.19
Tuna10_C2	Tuna (Albacore)	Can	Water	2	277.657	25.2197	9.08303	789.211	30.55	3.87
Tuna10_C3	Tuna (Albacore)	Can	Water	2	308.594	14.9822	4.85498	958.903	50.29	5.24
Tuna30_P1	Tuna (Albacore)	Pouch	Water	2	409.4	0.6	0.15	1144.56	23.36	2.04096
Tuna30_P2	Tuna (Albacore)	Pouch	Water	2	302.079	16.3066	5.39811	880.215	69.4428	7.88931
Tuna30_P3	Tuna (Albacore)	Pouch	Water	2	330.325	3.53483	1.07011	850.511	35.4275	4.16543
Tuna38_C1	Tuna (Albacore)	Can	Water	3	389.899	1.66029	0.425825	1043.04	1.31663	0.126231
Tuna38_C2	Tuna (Albacore)	Can	Water	3	313.642	3.63241	1.15814	955.908	11.3922	1.19177
Tuna38_C3	Tuna (Albacore)	Can	Water	3	407.974	4.05526	0.994	1260.81	11.5251	0.914103
Tuna3_P1	Tuna (Albacore)	Pouch	Water	3	360.211	12.3015	3.4151	978.274	5.69	0.58
Tuna3_P2	Tuna (Albacore)	Pouch	Water	3	358.674	24.2644	6.76501	1040.54	3.41	0.33
Tuna3_P3	Tuna (Albacore)	Pouch	Water	3	459.649	2.99601	0.651805	1267.73	19.98	1.58
Tuna35_C1	Tuna (Albacore)	Can	Water	4	326.351	9.68807	2.96861	748.07	14.024	1.8747
Tuna35_C2	Tuna (Albacore)	Can	Water	4	253.255	9.34512	3.69001	614.591	6.74014	1.09669
Tuna35_C3	Tuna (Albacore)	Can	Water	4	200.997	6.10092	3.03533	533.833	2.97904	0.558047
Tuna33_C1	Tuna (Albacore)	Can	Olive Oil	5	360.95	17.29	4.79	959.689	12.9485	1.34924
Tuna33_C2	Tuna (Albacore)	Can	Olive Oil	5	246.436	13.5984	5.518	594.881	7.23865	1.21682
Tuna33_C3	Tuna (Albacore)	Can	Olive Oil	5	367.427	7.00319	1.90601	878.513	49.1694	5.59689
Tuna25_C1	Tuna (Albacore)	Can	Water	6	303.85	0.03	0.01	773.034	10.4461	1.35131
Tuna25_C2	Tuna (Albacore)	Can	Water	6	280.04	6.77	2.42	749.477	13.7115	1.82948
Tuna25_C3	Tuna (Albacore)	Can	Water	6	482.35	0.28	0.06	1271.65	21.2436	1.67056
Tuna28_C1	Tuna (Albacore)	Can	Olive Oil	6	280.93	4.74	1.69	659.792	10.0077	1.51679
Tuna28_C2	Tuna (Albacore)	Can	Olive Oil	6	415.83	0.27	0.06	981.059	14.367	1.46444
Tuna28_C3	Tuna (Albacore)	Can	Olive Oil	6	276.19	4.28	1.55	688.43	12.6508	1.83764
Tuna13_C1	Tuna (Albacore)	Can	Not Listed	7	352.829	2.15738	0.611452	778.285	39.89	5.13
Tuna13_C2	Tuna (Albacore)	Can	Not Listed	7	403.173	30.4176	7.54455	982.087	55.98	5.7
Tuna13_C3	Tuna (Albacore)	Can	Not Listed	7	457.202	26.438	5.78257	1155.46	24.45	2.12
Tuna6_P1	Tuna (Albacore)	Pouch	Not Listed	7	416.567	10.5727	2.53805	952.166	32.23	3.39
Tuna6_P2	Tuna (Albacore)	Pouch	Not Listed	7	534.374	5.08693	0.951941	1291.43	12.76	0.99
Tuna6_P3	Tuna (Albacore)	Pouch	Not Listed	7	468.259	1.89151	0.403946	1246.11	16.42	1.32
Tuna19_C1	Tuna (Albacore)	Can	Water	8	287.517	0.451134	0.156907	763.769	3.53483	0.462813
Tuna12_C1	Tuna (Albacore)	Can	Water	9	356.921	11.2741	3.15871	833.276	5.93	0.71
Tuna12_C2	Tuna (Albacore)	Can	Water	9	353.244	9.52756	2.69716	852.578	16.44	1.93
Tuna14_C1	Tuna (Albacore)	Can	Water	10	398.354	14.2843	3.58582	850.618	6.88	0.81
Tuna14_C2	Tuna (Albacore)	Can	Water	10	338.099	10.4404	3.08799	774.415	3.76464	0.486126
Tuna20_G1	Tuna (Albacore)	Glass	Spring Water	11	348.88	12.2697	3.51689	1118.93	1.24239	0.111033
Tuna37_C1	Tuna (Light)	Can	Water	1	135.314	0.0692965	0.0512116	373.951	6.95157	1.85895
Tuna37_C2	Tuna (Light)	Can	Water	1	122.204	12.1559	9.94716	375.977	4.66337	1.24033
Tuna37_C3	Tuna (Light)	Can	Water	1	145.328	4.92995	3.39229	408.246	5.81171	1.42358
Tuna11_C1	Tuna (Light)	Can	Water	2	122.668	4.07718	3.32375	331.948	2.98	0.9
Tuna11_C2	Tuna (Light)	Can	Water	2	124.284	0.980757	0.789129	316.897	3.18	1
Tuna11_C3	Tuna (Light)	Can	Water	2	154.294	18.9625	12.2898	371.45	8.69	2.34
Tuna1_P1	Tuna (Light)	Pouch	Water	3	196.672	3.0045	1.52767	591.567	7.9	1.34
Tuna1_P2	Tuna (Light)	Pouch	Water	3	199.244	10.9701	5.50584	561.341	0.46	0.08
Tuna1_P3	Tuna (Light)	Pouch	Water	3	179.762	1.84201	1.0247	490.661	4.26	0.87
Tuna9_C1	Tuna (Light)	Can	Water	3	227.973	6.22537	2.73075	642.894	10.32	1.6
Tuna9_C2	Tuna (Light)	Can	Water	3	94.1265	9.19027	9.76374	231.408	6.42	2.77
Tuna9_C3	Tuna (Light)	Can	Water	3	91.5975	11.5817	12.6441	233.704	7.03	3.01
Tuna9_C4	Tuna (Light)	Can	Water	3	71.922	4.31618	6.0012	181.389	0.46	0.25
Tuna2_P1	Tuna (Light)	Pouch	Water	3	58.4115	0.21991	0.376484	172.792	3.48	2.01
Tuna2_P2	Tuna (Light)	Pouch	Water	3	71.4385	0.907218	1.26993	219.169	0.24	0.11
Tuna2_P3	Tuna (Light)	Pouch	Water	3	43.9915	3.4924	7.93881	135.219	0.17	0.13
Tuna5_P1	Tuna (Light)	Pouch	Not Listed	3	104.394	3.50513	3.35761	286.18	0.31	0.11
Tuna5_P2	Tuna (Light)	Pouch	Not Listed	3	145.82	2.82772	1.93919	414.609	17.22	4.15
Tuna5_P3	Tuna (Light)	Pouch	Not Listed	3	147.753	0.615183	0.416359	409.183	4.86	1.19
Tuna4_P1	Tuna (Light)	Pouch	Not Listed	3	130.587	0.280014	0.214427	351.986	0.94	0.27
Tuna4_P2	Tuna (Light)	Pouch	Not Listed	3	242.279	4.3381	1.79054	614.88	5.99	0.97
Tuna4_P3	Tuna (Light)	Pouch	Not Listed	3	180.906	0.179605	0.0992809	492.538	1.57	0.32
Tuna34_C1	Tuna (Light)	Can	Water	8	73.896	4.1097	5.56147	196.947	0.4179	0.212189
Tuna34_C2	Tuna (Light)	Can	Water	8	89.1065	2.39497	2.68776	222.881	3.25411	1.46002
Tuna34_C3	Tuna (Light)	Can	Water	8	70.7735	0.072832	0.102909	193.631	0.492853	0.254532
Tuna23_C1	Tuna (Light)	Can	Water	12	36.1205	1.23107	3.40824	70.555	12.8396	0.84
Tuna24_C1	Tuna (Light)	Can	Water	13	36.6955	1.00763	2.74591	88.469	0.876812	0.991096
Tuna26_C1	Tuna (Skipjack)	Can	Water	6	65.42	3.61	5.51	185.825	9.36987	5.0423
Tuna26_C2	Tuna (Skipjack)	Can	Water	6	190.32	2.3	1.21	461.597	0.9751	0.211245
Tuna26_C3	Tuna (Skipjack)	Can	Water	6	189.2	5.28	2.79	518.643	3.22229	0.621292
Tuna7_P1	Tuna (Skipjack)	Pouch	Not Listed	6	136.136	5.25875	3.86288	325.369	3.32	1.02
Tuna16_C1	Tuna (Skipjack)	Can	Water	9	225.413	2.44518	1.08475	704.005	4.81115	0.683398
Tuna15_C1	Tuna (Skipjack)	Can	Water	10	141.724	1.89575	1.33764	380.557	3.66564	0.963231
Tuna18_C1	Tuna (Skipjack)	Can	Water	19	185.061	1.21693	0.657582	470.218	7.51089	1.59732
Tuna29_P1	Tuna (Skipjack)	Pouch	Not Listed	20	64.17	1.91	2.98	171.918	4.18466	2.4341
Tuna29_P2	Tuna (Skipjack)	Pouch	Not Listed	20	81.95	1.53	1.87	226.974	5.5218	2.43279
Tuna29_P3	Tuna (Skipjack)	Pouch	Not Listed	20	55.61	2.14	3.85	133.105	4.15072	3.11838
Tuna17_C1	Tuna (Skipjack)	Can	Water	21	268.365	4.63367	1.72663	670.983	7.63039	1.1372
Tuna32_C1	Tuna (Yellowfin)	Can	Extra Virgin Olive Oil	3	36.8	1.47	4	86.3915	0.294864	0.341311
Tuna32_C2	Tuna (Yellowfin)	Can	Extra Virgin Olive Oil	3	71.87	0.18	0.25	194.828	1.00409	0.515373
Tuna32_C3	Tuna (Yellowfin)	Can	Extra Virgin Olive Oil	3	258.69	7.23	2.79	651.731	4.29214	0.658575
Tuna22_C1	Tuna (Yellowfin)	Can	Olive Oil	5	21.5665	0.238295	1.10493	42.1825	3.85868	9.14759
Tuna22_C2	Tuna (Yellowfin)	Can	Olive Oil	5	33.55	0.81883	2.44062	89.8335	3.07521	3.42323
Tuna22_C3	Tuna (Yellowfin)	Can	Olive Oil	5	44.661	2.3278	5.21214	145.62	15.0918	10.3638
Tuna27_C1	Tuna (Yellowfin)	Can	Olive Oil	6	79.75	0.43	0.54	177.332	1.95656	1.10334
Tuna27_C2	Tuna (Yellowfin)	Can	Olive Oil	6	58.41	0.93	1.59	142.339	2.9946	2.10386
Tuna27_C3	Tuna (Yellowfin)	Can	Olive Oil	6	73.87	0.3	0.41	160.284	0.741048	0.462334
Tuna31_PC1	Tuna (Yellowfin)	Plastic Cup	Water	12	30.81	1.72	5.57	77.4205	2.9946	3.86796
Tuna31_PC2	Tuna (Yellowfin)	Plastic Cup	Water	12	16.99	0.05	0.27	44.258	0.711349	1.60728
Tuna31_PC3	Tuna (Yellowfin)	Plastic Cup	Water	12	33.29	0.56	1.68	94.3505	2.88853	3.06149
Tuna21_G1	Tuna (Yellowfin)	Glass	Extra Virgin Olive Oil	18	127.715	3.65362	2.86077	285.841	0.375474	0.131357

## Sheet: S2
Table S2. Mercury concentrations (PPM) in canned light tuna from the FDA Mercury Levels in Commercial Fish and Shellfish study, 1990 - 2012
2000	2003	2004	2005	2007	2008	2009	2010	2022
0.181	0.002	0.0118	0.002	0.002	0.029	0.021	0.064	0.135314
	0.013	0.018	0.002	0.002	0.0362	0.031	0.0828	0.122205
	0.028	0.025	0.002	0.088	0.038	0.039	0.023	0.145328
	0.03	0.051	0.002	0.361	0.0408	0.0631	0.0298	0.122668
	0.032	0.051	0.002	0.361	0.047	0.537	0.034	0.124284
	0.035	0.053	0.002	0.412	0.048	0.539	0.0376	0.154295
	0.04	0.054	0.002	0.054	0.049	0.046	0.048	0.196672
	0.04	0.054	0.002	0.002	0.0518	0.034	0.057	0.199244
	0.04	0.055	0.002	0.002	0.0528	0.04	0.0665	0.179762
	0.04	0.073	0.002	0.033	0.065	0.0472	0.0717	0.227973
	0.04	0.083	0.002	0.05	0.116	0.055	0.073	0.094127
	0.04	0.084	0.002	0.0605	0.223	0.07	0.106	0.091598
	0.043	0.087	0.002	0.065	0.294	0.0704	0.139	0.071922
	0.043	0.091	0.002	0.287	0.0207	0.078	0.15	0.058412
	0.043	0.096	0.017	0.328	0.0955	0.078	0.28	0.071439
	0.044	0.104	0.027	0.836	0.3527	0.086	0.5889	0.043992
	0.044	0.122	0.0303	0.889	0.102	0.0915		0.104394
	0.045	0.148	0.039	0.049	0.117	0.097		0.14582
	0.048	0.15	0.0401	0.121	0.155	0.109		0.147753
	0.048	0.154	0.046	0.166	0.188	0.118		0.130587
	0.05	0.156	0.06	0.285	0.196	0.129		0.242279
	0.05	0.165	0.063		0.233	0.141		0.180906
	0.05	0.166	0.084		0.235	0.167		0.073896
	0.05	0.17	0.101		0.239	0.168		0.089107
	0.05	0.172	0.272		0.252	0.324		0.070774
	0.05	0.176	0.273		0.283	0.258		0.036121
	0.05	0.178	0.297		0.294			0.036696
	0.05	0.179	0.044		0.393
	0.052	0.179	0.048		0.637
	0.052	0.1934			0.794
	0.053	0.194			0.035
	0.053	0.216			0.0651
	0.054	0.25
	0.057	0.265
	0.059	0.28
	0.059	0.329
	0.06	0.368
	0.06	0.418
	0.06	0.012
	0.06	0.022
	0.06	0.026
	0.06	0.028
	0.061	0.03
	0.061	0.03
	0.062	0.031
	0.07	0.032
	0.07	0.035
	0.07	0.038
	0.07	0.038
	0.07	0.038
	0.07	0.041
	0.071	0.043
	0.073	0.045
	0.076	0.047
	0.08	0.048
	0.08	0.048
	0.08	0.049
	0.08	0.049
	0.08	0.05
	0.09	0.052
	0.09	0.052
	0.09	0.052
	0.09	0.056
	0.093	0.057
	0.093	0.057
	0.096	0.058
	0.097	0.058
	0.1	0.059
	0.105	0.059
	0.109	0.06
	0.11	0.062
	0.11	0.062
	0.12	0.062
	0.12	0.064
	0.12	0.064
	0.132	0.064
	0.137	0.068
	0.14	0.069
	0.15	0.07
	0.153	0.07
	0.16	0.071
	0.17	0.075
	0.17	0.076
	0.18	0.078
	0.19	0.081
	0.2	0.081
	0.21	0.082
	0.21	0.082
	0.22	0.083
	0.224	0.083
	0.233	0.083
	0.333	0.088
	0.34	0.09
	0.34	0.092
	0.342	0.094
	0.344	0.096
	0.47	0.098
	0.47	0.099
	0.498	0.1
	0.05	0.104
	0.051	0.107
	0.06	0.111
	0.069	0.112
	0.08	0.113
	0.088	0.121
	0.181	0.122
	0.139	0.13
	0.048	0.132
	0.077	0.136
	0.08	0.142
	0.1	0.151
	0.17	0.154
	0.19	0.158
	0.21	0.167
	0.286	0.168
	0.42	0.174
	0.459	0.181
	0.524	0.184
	0.533	0.193
	0.002	0.227
	0.028	0.232
	0.031	0.259
	0.032	0.281
	0.033	0.293
	0.035	0.302
	0.035	0.456
	0.035
	0.038
	0.04
	0.04
	0.041
	0.042
	0.042
	0.043
	0.043
	0.044
	0.044
	0.045
	0.045
	0.045
	0.046
	0.048
	0.048
	0.048
	0.05
	0.05
	0.05
	0.051
	0.051
	0.051
	0.052
	0.052
	0.052
	0.053
	0.054
	0.054
	0.055
	0.055
	0.055
	0.056
	0.057
	0.059
	0.059
	0.06
	0.06
	0.06
	0.06
	0.06
	0.061
	0.061
	0.061
	0.061
	0.062
	0.062
	0.063
	0.068
	0.068
	0.069
	0.07
	0.07
	0.071
	0.072
	0.072
	0.073
	0.074
	0.076
	0.076
	0.077
	0.077
	0.08
	0.08
	0.08
	0.08
	0.083
	0.087
	0.088
	0.09
	0.093
	0.093
	0.093
	0.095
	0.096
	0.096
	0.097
	0.1
	0.105
	0.108
	0.11
	0.114
	0.117
	0.12
	0.122
	0.132
	0.137
	0.137
	0.138
	0.15
	0.153
	0.163
	0.165
	0.168
	0.171
	0.174
	0.177
	0.181
	0.186
	0.193
	0.198
	0.21
	0.213
	0.224
	0.232
	0.286
	0.333
	0.336
	0.344
	0.388
	0.421
	0.432
	0.446
	0.458
	0.47
	0.473
	0.518
	0.524
	0.532
	0.723
	0.002
	0.002
Red text represents interpolated values (LOQ/√2)

## Sheet: S3
Table S3. Mercury concentrations (PPM) in canned albacore tuna from the FDA Mercury Levels in Commercial Fish and Shellfish study, 1990 - 2012
2001	2003	2004	2005	2007	2008	2009	2022
0.31	0.035	0.079	0.288	0.192	0.2369	0.288	0.849467
0.79	0.188	0.0514	0.20091	0.2098	0.4922	0.268	0.590067
	0.216	0.352	0.42	0.0958	0.239	0.279	0.412438
	0.22	0.698	0.327		0.21	0.445	0.412106
	0.25	0.469	0.342		0.467		1.26738
	0.252	0.589	0.203		0.4		0.356376
	0.258	0.38	0.444				0.477368
	0.26	0.178	0.064				0.380354
	0.268	0.545	0.477				0.267616
	0.272	0.324	0.220525				0.277657
	0.29	0.202	0.231				0.308594
	0.296	0.287	0.002				0.4094
	0.3	0.231	0.507				0.30208
	0.328	0.298	0.373				0.330325
	0.363	0.222	0.371				0.389899
	0.4	0.381	0.503				0.313642
	0.42	0.202	0.46				0.407973
	0.429	0.278	0.345				0.360211
	0.433	0.355	0.296				0.358674
	0.44	0.029	0.367				0.459649
	0.45	0.113	0.371				0.32635
	0.473	0.238	0.32				0.253255
	0.52	0.247	0.297				0.200997
	0.521	0.404	0.383				0.36095
	0.54	0.428	0.372				0.246437
	0.564	0.328	0.411				0.367427
	0.63	0.254	0.245				0.30385
	0.03	0.263	0.269				0.28004
	0.046	0.345					0.48235
	0.07	0.324					0.28093
	0.09	0.259					0.41583
	0.1	0.21					0.27619
	0.169	0.272					0.35283
	0.172	0.228					0.403173
	0.19	0.311					0.457201
	0.207	0.547					0.416567
	0.229	0.274					0.534374
	0.231	0.249					0.468259
	0.232	0.29					0.287517
	0.236	0.404					0.356921
	0.24	0.459					0.353244
	0.25	0.3					0.398355
	0.25	0.311					0.338099
	0.26	0.238					0.34888
	0.26	0.278
	0.26	0.329
	0.26	0.302
	0.26	0.282
	0.26	0.368
	0.263	0.299
	0.265
	0.267
	0.269
	0.27
	0.27
	0.27
	0.273
	0.28
	0.28
	0.28
	0.28
	0.285
	0.288
	0.289
	0.29
	0.29
	0.29
	0.29
	0.294
	0.296
	0.298
	0.3
	0.3
	0.3
	0.308
	0.314
	0.315
	0.316
	0.318
	0.32
	0.32
	0.322
	0.327
	0.33
	0.331
	0.336
	0.34
	0.34
	0.34
	0.341
	0.343
	0.347
	0.35
	0.35
	0.35
	0.35
	0.358
	0.36
	0.36
	0.36
	0.36
	0.36
	0.365
	0.365
	0.367
	0.37
	0.376
	0.38
	0.38
	0.384
	0.39
	0.4
	0.406
	0.407
	0.409
	0.41
	0.41
	0.41
	0.41
	0.414
	0.419
	0.428
	0.43
	0.43
	0.432
	0.438
	0.44
	0.44
	0.44
	0.446
	0.45
	0.46
	0.46
	0.46
	0.47
	0.481
	0.486
	0.505
	0.505
	0.54
	0.55
	0.553
	0.56
	0.57
	0.58
	0.58
	0.58
	0.582
	0.63
	0.664
	0.78
	0.85
	0.274
	0.3
	0.31
	0.31
	0.34
	0.35
	0.379
	0.417
	0.424
	0.459
	0.461
	0.497
	0.606
	0.264
	0.282
	0.286
	0.37
	0.38
	0.504
	0.498
	0.28
	0.378
	0.282
	0.188
	0.073
	0.264
	0.446
	0.358
	0.52
	0.473
	0.433
	0.229
	0.267
	0.206
	0.413
	0.169
	0.413
	0.426
	0.338
	0.294
	0.35
	0.25
	0.407
	0.258
	0.36
	0.582
	0.314
	0.252
	0.365
	0.232
	0.265
	0.342
	0.486
	0.414
	0.3
	0.418
	0.322
	0.4
	0.429
	0.564
	0.232
	0.606
	0.461
	0.497
	0.24
	0.435
	0.029
	0.263
	0.25
	0.364
	0.268
	0.274
	0.318
	0.296
	0.186
	0.285
	0.409
	0.316
	0.367
	0.289
	0.41
	0.349
	0.402
	0.417
	0.321
	0.564
	0.439
	0.3
	0.308
	0.428
	0.46
	0.456
	0.263
	0.236
	0.553
	0.172
	0.098
	0.271
	0.413
	0.268
	0.776
	0.541
	0.339
	0.3
	0.296
	0.285
	0.384
	0.466
	0.265
	0.361
	0.274
	0.295
	0.579
	0.505
	0.412
	0.371
	0.518
	0.26
	0.346
	0.281
	0.549
	0.629
	0.27
	0.481
	0.287
	0.388
	0.853
	0.635
	0.284
	0.292
	0.35
	0.426
	0.264
	0.406
	0.29
	0.288
	0.664
	0.231
	0.3
	0.222
	0.336
	0.318
	0.342
	0.261
	0.455
	0.591
	0.379
	0.286
	0.544
	0.446
	0.328
	0.298
	0.286
	0.296
	0.376
	0.347
	0.363
	0.341
	0.315
	0.25
	0.272
	0.259
	0.377
	0.369
	0.459
	0.424
	0.458
	0.567
	0.436
	0.438
	0.357
	0.339
	0.272
	0.326
	0.438
	0.216
	0.327
	0.32
	0.548
	0.36
	0.31
	0.331
	0.27
	0.439
	0.335
	0.236
	0.334
	0.315
	0.354
	0.388
	0.518
	0.446
	0.581
	0.377
	0.339
	0.35
	0.36
Red text represents interpolated values (LOQ/√2)

## Sheet: S4
Table S4. Total mercury concentrations for each type of seafood.
Tuna	N	Wet Weight (WW)		Dry Weight (DW)
		Mean ±SD (ng/g)	Min – Max (ng/g)	Mean ±SD (ng/g)	Min – Max (ng/g)
Albacore	44	396.4 ± 172.1	201.0-1267.4	1032.7 ± 447.1	533.8-3205.1
Light	27	122.1 ± 57.2	36.1-242.3	332.6 ± 160.6	70.6-642.9
Skipjack	11	145.8 ± 72.3	55.6-268.4	386.3 ± 197.9	133.1-704.0
Yellowfin	13	68.3 ± 64.7	17.0-258.7	168.7 ± 160.1	42.2-651.7
Other Boney Fish
Anchovies	3	16.8 ± 0.2	16.6-17	19.8 ± 5.6	16.5-26.3
Herring	6	54.0 ± 23.2	27.9-78.1	148.4 ± 82.8	65.1-241.3
Mackerel	4	33.7 ± 5.9	25.4-39.0	78.1 ± 14.0	58.3-90.6
Sardines	7	16.9 ± 9.1	9.2-35.7	36.1 ± 17.7	22.3-71.8
Salmon	9	18.7 ± 3.0	15.6-25.5	51.6 ± 11.5	34.3-74.9
Trout	3	12.6 ± 1.1	11.5-13.8	31.7 ± 5.1	26.8-37.1
Shellfish and Squid
Clams	3	7.8 ± 0.2	7.6-7.9	25.6 ± 2.4	23.5-28.3
Crab	6	78.2 ± 24.1	47.3-122.45	295.3 ± 150.6	146.1-530.4
Oysters	6	14.9 ± 6.3	7.4-25.6	30.4 ± 14.7	13.4-56.3
Scallops	3	17.6 ± 9.3	10.0-28.0	31.9 ± 5.4	25.6-35.8
Squid	3	31.3 ± 5.7	25.2-36.5	97.5 ± 20.9	76.5-118.2

## Sheet: S5
Table S5. Percent of seafood exceeding FDA action levels and EPA screening levels for total mercury concentrations.
Tuna	N	% Over 0.05 PPM	% Over 0.50 PPM	% Over 1.0 PPM
Albacore	44	100	9	2
Light	27	89	0	0
Skipjack	11	100	0	0
Yellowfin	13	46	0	0
Other Boney Fish
Anchovies	3	0	0	0
Herring	6	50	0	0
Mackerel	4	0	0	0
Sardines	7	0	0	0
Salmon	9	0	0	0
Trout	3	0	0	0
Shellfish and Squid
Clams	3	0	0	0
Crab	6	83	0	0
Oysters	6	0	0	0
Scallops	3	0	0	0
Squid	3	0	0	0

## Sheet: S6
Table S6. Results of univariate general linear model analysis for effect of packaging, packaging medium, and brand on total mercury concentrations based on dry weight analysis in albacore tuna.
Source	Df	F	Sig.	Partial Eta Squared	Observed Power
Corrected Model	12	3.2	0.005	0.55	0.97
Intercept	1	6289.01	< 0.001	0.99	1
Packaging	1	0.79	0.38	0.03	0.14
Packaging Medium	1	0.65	0.43	0.02	0.12
Brand	8	4.04	0.002	0.51	0.97

## Sheet: S7
Table S7. Results of univariate general linear model analysis for effect of packaging, packaging medium, and brand on total mercury concentrations based on dry weight analysis in light tuna.
Source	Df	F	Sig.	Partial Eta Squared	Observed Power
Corrected Model	7	3.85	0.009	0.59	0.91
Intercept	1	1064.86	< 0.001	0.98	1
Packaging	1	0.1	0.76	0.01	0.06
Packaging Medium	1	1.53	0.23	0.07	0.22
Brand	5	4.07	0.01	0.52	0.87

## Sheet: S8
Table S8. Comparison of Albacore and Light Tuna wet weight results with the FDA mercury concentrations in fish monitoring program, 1990 – 20121.
Albacore Tuna					Light Tuna
Year	N	Mean	Min	Max	Year	N	Mean	Min	Max
		(PPM)	(PPM)	(PPM)			(PPM)	(PPM)	(PPM)
2001	2	0.55	0.31	0.79	2000	1	0.18	0.18	0.18
2003	349	0.36	0.03	0.85	2003	247	0.12	0.002	0.72
2004	50	0.31	0.03	0.7	2004	128	0.11	0.002	0.46
2005	28	0.33	0.002	0.51	2005	29	0.05	0.002	0.3
2007	3	0.17	0.1	0.21	2007	21	0.21	0.002	0.89
2008	6	0.34	0.21	0.49	2008	32	0.18	0.02	0.79
2009	4	0.32	0.27	0.45	2009	26	0.13	0.02	0.54
2022	44	0.4	0.2	1.27	2010	16	0.12	0.02	0.59
					2022	51	0.12	0.04	0.24
Italicized text indicates data collected as a part of this study.

## Sheet: S9
Table S9. Mercury concentrations (PPM) in seafood items from Karimi et al., 2012
	Mean	Std. Dev.	n
Albacore (canned)	0.328	0.955	1362
Light (canned)	0.118	0.3	972
Skipjack	0.198	0.32	341
Yellowfin (canned)	0.143	0.688	298
Anchovies	0.103	0.197	455
Herring	0.043	0.174	1277
Mackerel	0.045	0.192	191
Salmon (canned)	0.035	0.042	61
Sardines	0.079	0.201	1007
Trout	0.029	0.066	178
Clams	0.028	0.177	1027
Crab	0.098	0.453	1564
Oysters	0.02	0.178	5310
Scallops	0.04	0.148	336
Squid	0.044	0.13	728

## Sheet: S10
Table S10. Minimal risk levels for mercury exposure, and FDA action and US EPA screening values for fish consumption
Compound	CAS ID	Duration	Sensitive Endpoint	MRL
Mercuric Chloride	7487-94-7	Acute	Renal	2 μg/kg/day
		Intermediate	Renal	0.01 μg/kg/day
Methyl Mercury (MeHg)	22967-92-6	Chronic	Development	0.1 μg/kg/day
Mercury	FDA Action Level	EPA Screening Value - Recreational	EPA Screening Value - Subsistence
	1.0 mg/kg or 1000 ng/g	0.4 mg/kg or 400 ng/g	0.049 mg/kg or 49 ng/g
https://wwwn.cdc.gov/TSP/MRLS/mrlslisting.aspx
https://www.epa.gov/fish-tech/epa-guidance-developing-fish-advisories
